# Supplementary material for: Association of Progranulin Gene Expression from Dyspeptic Patients with Virulent Helicobacter pylori Strains; In Vivo Model
Source: Microorganisms. 2022 May 10;10(5):998. doi: 10.3390/microorganisms10050998 (PMC9145319; doi:10.3390/microorganisms10050998)
Supplement: Supplementary file 1 [file microorganisms-10-00998-s001.zip]

Archive with 1 entries (1 files):
- microorganisms-1655161-supplementary.pdf
